# Supplementary material for: Time-to-Detection of Inducible Macrolide Resistance in Mycobacterium abscessus Subspecies and Its Association with the Erm(41) Sequevar
Source: PLoS One. 2016 Aug 4;11(8):e0158723. doi: 10.1371/journal.pone.0158723 (PMC4973996; doi:10.1371/journal.pone.0158723)
Supplement: S1 Table — (XLSX) [file pone.0158723.s001.xlsx]

## Sheet: Sheet1
S1 Table:	Line list of subspeciation, days to detection of inducible macrolide resistance, erm(41) sequence and Sequevar data for study strains
Key	Identification	Clarithromycin Resistance	erm sequevar	G8	T28	G66	A120	T159	G168	A238	G255	G279	A330	T336	T380	C419
ERM001	M. abscessus subsp. abscessus	resistant	Sequevar08	G	T	G	A	T	C	A	G	G	A	T	T	C
ERM002	M. abscessus subsp. bolletii	inducible (day 7)	SequevarB02	G	T	G	A	C	G	G	G	G	C	C	T	C
ERM003	M. abscessus subsp. abscessus	inducible (day 7)	Sequevar06	G	T	G	A	C	G	G	A	T	C	C	T	C
ERM004	M. abscessus subsp. abscessus	inducible (day 7)	Sequevar15	G	T	G	A	T	G	A	G	G	A	T	T	T
ERM005	M. abscessus subsp. abscessus	inducible (day 10)	Sequevar08	G	T	G	A	T	C	A	G	G	A	T	T	C
ERM006	M. abscessus subsp. abscessus	intermediate (day 3)	Sequevar15	G	T	G	A	T	G	A	G	G	A	T	T	T
ERM007	M. abscessus subsp. abscessus	inducible (day 7)	Sequevar15	G	T	G	A	T	G	A	G	G	A	T	T	T
ERM008	M. abscessus subsp. abscessus	inducible (day 7)	Sequevar15	G	T	G	A	T	G	A	G	G	A	T	T	T
ERM009	M. abscessus subsp. bolletii	resistant	SequevarB03	G	T	G	A	G	G	G	G	G	C	C	T	C
ERM010	M. abscessus subsp. abscessus	resistant	Sequevar08	G	T	G	A	T	C	A	G	G	A	T	T	C
ERM011	M. abscessus subsp. abscessus	inducible (day 7)	Sequevar15	G	T	G	A	T	G	A	G	G	A	T	T	T
ERM012	M. abscessus subsp. abscessus	inducible (day 10)	Sequevar08	G	T	G	A	T	C	A	G	G	A	T	T	C
ERM013	M. abscessus subsp. abscessus	inducible (day 7)	Sequevar08	G	T	G	A	T	C	A	G	G	A	T	T	C
ERM014	M. abscessus subsp. abscessus	inducible (day 10)	Sequevar15	G	T	G	A	T	G	A	G	G	A	T	T	T
ERM015	M. abscessus subsp. abscessus	resistant	Sequevar15	G	T	G	A	T	G	A	G	G	A	T	T	T
ERM016	M. abscessus subsp. abscessus	sensitive	Sequevar02	G	C	G	A	C	G	G	G	G	C	T	T	C
ERM017	1bp from M. abscessus (16s rRNA)	sensitive	truncated
ERM018	M. abscessus subsp. abscessus	inducible (day 7)	Sequevar15	G	T	G	A	T	G	A	G	G	A	T	T	T
ERM019	M. abscessus subsp. abscessus	inducible (day 7)	Sequevar06	G	T	G	A	C	G	G	A	T	C	C	T	C
ERM020	M. abscessus subsp. massiliense	sensitive	truncated
ERM021	M. abscessus subsp. abscessus	inducible (day 7)	Sequevar06	G	T	G	A	C	G	G	A	T	C	C	T	C
ERM022	M. abscessus subsp. massiliense	sensitive	truncated
ERM023	M. abscessus subsp. abscessus	inducible (day 7)	Sequevar06	G	T	G	A	C	G	G	A	T	C	C	T	C
ERM024	M. abscessus subsp. massiliense	sensitive	truncated
ERM025	M. abscessus subsp. abscessus	inducible (day 7)	Sequevar15	G	T	G	A	T	G	A	G	G	A	T	T	T
ERM026	M. abscessus subsp. massiliense	sensitive	truncated
ERM027	1bp from M. abscessus (16s rRNA)	sensitive	truncated
ERM028	M. abscessus subsp. abscessus	inducible (day 7)	Sequevar15	G	T	G	A	T	G	A	G	G	A	T	T	T
ERM029	M. abscessus subsp. abscessus	intermediate (day 3)	Sequevar01	G	T	G	A	T	G	A	G	G	A	T	T	C
ERM030	M. abscessus subsp. massiliense	sensitive	truncated
ERM031	M. abscessus subsp. massiliense	sensitive	truncated
ERM032	M. abscessus subsp. massiliense	sensitive	truncated
ERM033	M. abscessus subsp. massiliense	sensitive	truncated
ERM034	M. abscessus subsp. massiliense	sensitive	truncated
ERM035	M. abscessus subsp. abscessus	sensitive	Sequevar02	G	C	G	A	C	G	G	G	G	C	T	T	C
ERM036	M. abscessus subsp. abscessus	sensitive	Sequevar02	G	C	G	A	C	G	G	G	G	C	T	T	C
ERM037	M. abscessus subsp. abscessus	intermediate (day 3)	Sequevar15	G	T	G	A	T	G	A	G	G	A	T	T	T
ERM038	M. abscessus subsp. abscessus	resistant	Sequevar06	G	T	G	A	C	G	G	A	T	C	C	T	C
ERM039	M. abscessus subsp. abscessus	inducible (day 7)	Sequevar15	G	T	G	A	T	G	A	G	G	A	T	T	T
ERM040	M. abscessus subsp. bolletii	intermediate (day 3)	SequevarB01	G	T	G	A	C	G	G	G	G	C	C	T	C
ERM041	M. abscessus subsp. abscessus	inducible (day 7)	Sequevar15	G	T	G	A	T	G	A	G	G	A	T	T	T
ERM042	M. abscessus subsp. massiliense	sensitive	truncated
ERM043	M. abscessus subsp. massiliense	sensitive	truncated
ERM044	M. abscessus subsp. abscessus	inducible (day 7)	Sequevar15	G	T	G	A	T	G	A	G	G	A	T	T	T
ERM045	M. abscessus subsp. abscessus	sensitive	Sequevar02	G	C	G	A	C	G	G	G	G	C	T	T	C
ERM046	M. abscessus subsp. abscessus	resistant	Sequevar06	G	T	G	A	C	G	G	A	T	C	C	T	C
ERM047	M. abscessus subsp. abscessus	inducible (day 7)	Sequevar15	G	T	G	A	T	G	A	G	G	A	T	T	T
ERM048	1bp from M. abscessus (16s rRNA)	inducible (day 7)	Sequevar13	G	T	G	A	C	G	G	T	G	C	C	T	C
ERM049	M. abscessus subsp. abscessus	inducible (day 7)	Sequevar01	G	T	G	A	T	G	A	G	G	A	T	T	C
ERM050	M. abscessus subsp. abscessus	inducible (day 7)	Sequevar06	G	T	G	A	C	G	G	A	T	C	C	T	C
ERM051	M. abscessus subsp. massiliense	sensitive	truncated
ERM052	M. abscessus subsp. abscessus	inducible (day 7)	Sequevar08	G	T	G	A	T	C	A	G	G	A	T	T	C
ERM053	M. abscessus subsp. abscessus	inducible (day 7)	Sequevar15	G	T	G	A	T	G	A	G	G	A	T	T	T
ERM054	M. abscessus subsp. abscessus	inducible (day 7)	Sequevar15	G	T	G	A	T	G	A	G	G	A	T	T	T
ERM055	M. abscessus subsp. abscessus	inducible (day 7)	Sequevar15	G	T	G	A	T	G	A	G	G	A	T	T	T
ERM056	M. abscessus subsp abscessus	inducible (day 7)	Sequevar06	G	T	G	A	C	G	G	A	T	C	C	T	C
ERM057	M. abscessus subsp. abscessus	intermediate (day 3)	Sequevar11	G	T	G	A	C	G	G	A	T	C	C	T	T
ERM058	M. abscessus subsp. abscessus	inducible (day 7)	Sequevar08	G	T	G	A	T	C	A	G	G	A	T	T	C
ERM059	M. abscessus subsp. abscessus	inducible (day 7)	Sequevar15	G	T	G	A	T	G	A	G	G	A	T	T	T
ERM060	M. abscessus subsp. abscessus	sensitive (day 14)	Sequevar02	G	C	G	A	C	G	G	G	G	C	T	T	C
ERM061	M. abscessus subsp. abscessus	inducible (day 7)	Sequevar15	G	T	G	A	T	G	A	G	G	A	T	T	T
ERM062	M. abscessus subsp. abscessus	inducible (day 7)	Sequevar15	G	T	G	A	T	G	A	G	G	A	T	T	T
ERM063	M. abscessus subsp. massiliense	sensitive	truncated
ERM064	M. abscessus subsp. abscessus	sensitive	Sequevar02	G	C	G	A	C	G	G	G	G	C	T	T	C
ERM065	M. abscessus subsp. abscessus	inducible (day 7)	Sequevar14	G	T	G	G	C	G	G	A	G	C	T	T	C
ERM066	M. abscessus subsp. abscessus	sensitive	Sequevar02	G	C	G	A	C	G	G	G	G	C	T	T	C
ERM067	M. abscessus subsp. abscessus	inducible (day 7)	Sequevar06	G	T	G	A	C	G	G	A	T	C	C	T	C
ERM068	M. abscessus subsp. abscessus	inducible (day 7)	Sequevar14	G	T	G	G	C	G	G	A	G	C	T	T	C
ERM069	M. abscessus subsp abscessus	inducible (day 7)	Sequevar15	G	T	G	A	T	G	A	G	G	A	T	T	T
ERM070	M. abscessus subsp abscessus	inducible (day 7)	Sequevar06	G	T	G	A	C	G	G	A	T	C	C	T	C
ERM071	M. abscessus subsp. bolletii	sensitive	Sequevar02	G	C	G	A	C	G	G	G	G	C	T	T	C
ERM072	M. abscessus subsp abscessus	inducible (day 7)	Sequevar06	G	T	G	A	C	G	G	A	T	C	C	T	C
ERM073	M. abscessus subsp. massiliense	sensitive	truncated
ERM074	M. abscessus subsp abscessus	inducible (day 7)	Sequevar15	G	T	G	A	T	G	A	G	G	A	T	T	T
ERM075	M. abscessus subsp abscessus	inducible (day 10)	Sequevar07	G	T	G	A	C	G	G	A	G	C	T	T	C
ERM076	M. abscessus subsp. abscessus	inducible (day 7)	Sequevar15	G	T	G	A	T	G	A	G	G	A	T	T	T
ERM077	M. abscessus subsp. massiliense	sensitive	truncated
ERM078	M. abscessus subsp. massiliense	sensitive	truncated
ERM079	M. abscessus subsp. abscessus	inducible (day 10)	Sequevar15	G	T	G	A	T	G	A	G	G	A	T	T	T
ERM080	M. abscessus subsp. abscessus	sensitive	Sequevar02	G	C	G	A	C	G	G	G	G	C	T	T	C
ERM081	M. abscessus subsp. abscessus	inducible (day 7)	Sequevar15	G	T	G	A	T	G	A	G	G	A	T	T	T
ERM082	M. abscessus subsp. abscessus	inducible (day 7)	Sequevar15	G	T	G	A	T	G	A	G	G	A	T	T	T
ERM083	M. abscessus subsp abscessus	inducible (day 7)	Sequevar06	G	T	G	A	C	G	G	A	T	C	C	T	C
ERM084	M. abscessus subsp. massiliense	sensitive	truncated
ERM085	M. abscessus subsp. abscessus	inducible (day 7)	Sequevar01	G	T	G	A	T	G	A	G	G	G	A	T	T
ERM086	M. abscessus subsp. abscessus	inducible (day 7)	Sequevar10	G	T	G	G	C	G	G	A	T	C	C	T	C
ERM087	M. abscessus subsp. abscessus	sensitive	Sequevar02	G	C	G	A	C	G	G	G	G	C	T	T	C
ERM088	M. abscessus subsp. abscessus	inducible (day 7)	Sequevar12	G	T	G	G	C	G	G	A	T	C	C	T	T
ERM089	M. abscessus subsp. abscessus	inducible (day 7)	Sequevar15	G	T	G	A	T	G	A	G	G	A	T	T	T
ERM090	M. abscessus subsp. abscessus	inducible (day 14)	Sequevar06	G	T	G	A	C	G	G	A	T	C	C	T	C
ERM091	M. abscessus subsp. bolletii	sensitive	Sequevar02	G	C	G	A	C	G	G	G	G	C	T	T	C
ERM092	M. abscessus subsp. abscessus	inducible (day 14)	Sequevar06	G	T	G	A	C	G	G	A	T	C	C	T	C
ERM093	M. abscessus subspecies unknown	intermediate (day 21)	Sequevar02	G	C	G	A	C	G	G	G	G	C	T	T	C
ERM094	M. abscessus subsp. massiliense	sensitive	truncated
ERM095	M. abscessus subsp. massiliense	sensitive	truncated
ERM096	M. abscessus subsp. bolletii	sensitive	Sequevar02	G	C	G	A	C	G	G	G	G	C	T	T	C
ERM097	M. abscessus subsp. abscessus	inducible (day 7)	Sequevar15	G	T	G	A	T	G	A	G	G	A	T	T	T
ERM098	M. abscessus subsp. abscessus	inducible (day 7)	Sequevar06	G	T	G	A	C	G	G	A	T	C	C	T	C
ERM099	M. abscessus subsp. abscessus	inducible (day 7)	Sequevar15	G	T	G	A	T	G	A	G	G	A	T	T	T
ERM100	M. abscessus subsp. massiliense	sensitive	truncated
ERM101	M. abscessus subsp. abscessus	sensitive (day 14)	Sequevar02	G	C	G	A	C	G	G	G	G	C	T	T	C
ERM102	M. abscessus subsp. abscessus	inducible (day 7)	Sequevar15	G	T	G	A	T	G	A	G	G	A	T	T	T
ERM103	M. abscessus subsp. abscessus	intermediate (day 14)	Sequevar02	G	C	G	A	C	G	G	G	G	C	T	T	C
ERM104	M. abscessus subsp. abscessus	intermediate (day 14)	Sequevar02	G	C	G	A	C	G	G	G	G	C	T	T	C
MC001	M. chelonae	sensitive (day 21)	truncated
MC002	M. chelonae	sensitive (day 21)	truncated
MC003	M. chelonae chemovar niacinogenes	sensitive (day 21)	truncated
MC004	M. chelonae chemovar niacinogenes	sensitive (day 21)	truncated
MC005	M. chelonae chemovar niacinogenes	sensitive (day 21)	truncated
MC006	M. chelonae chemovar niacinogenes	sensitive (day 21)	truncated
MC007	M. chelonae chemovar niacinogenes	sensitive (day 21)	truncated
MC008	M. chelonae chemovar niacinogenes	sensitive (day 21)	truncated
MC009	M. chelonae chemovar niacinogenes	sensitive (day 21)	truncated
MC010	M. chelonae chemovar niacinogenes	sensitive (day 21)	truncated
MC011	M. chelonae chemovar niacinogenes	sensitive (day 21)	truncated
MC012	M. chelonae chemovar niacinogenes	sensitive (day 21)	truncated
MC013	M. chelonae chemovar niacinogenes	sensitive (day 21)	truncated
MC014	M. chelonae chemovar niacinogenes	sensitive (day 21)	truncated
MC015	M. chelonae chemovar niacinogenes	sensitive (day 21)	truncated
MC016	M. chelonae chemovar niacinogenes	sensitive (day 21)	truncated
MC017	M. chelonae chemovar niacinogenes	sensitive (day 21)	truncated
MC018	M. chelonae chemovar niacinogenes	sensitive (day 21)	truncated
MC019	M. chelonae chemovar niacinogenes	sensitive (day 21)	truncated
MC020	M. chelonae chemovar niacinogenes	sensitive (day 21)	truncated
MC021	M. chelonae chemovar niacinogenes	sensitive (day 21)	truncated
